# Supplementary material for: Arginine Biosynthesis Mediates Wulingzhi Extract Resistance to Busulfan-Induced Male Reproductive Toxicity
Source: Int J Mol Sci. 2024 Jun 7;25(12):6320. doi: 10.3390/ijms25126320 (PMC11203605; doi:10.3390/ijms25126320)
Supplement: Supplementary file 1 [file ijms-25-06320-s001.zip]

Archive with 1 entries (1 files):
- ijms-3025423-supplementary.pdf
